# Supplementary material for: Associations of Gestational Exposure to Fine Particulate Matter Constituents with Preterm Birth: A Birth Cohort-Based Hypothetical Intervention Study
Source: Toxics. 2026 Mar 9;14(3):233. doi: 10.3390/toxics14030233 (PMC13030305; doi:10.3390/toxics14030233)
Supplement: Supplementary file 1 [file toxics-14-00233-s001.zip]

Archive with 1 entries (1 files):
- toxics-4164326-supplementary.pdf
